# Supplementary material for: Differences in Gut Virome Related to Barrett Esophagus and Esophageal Adenocarcinoma
Source: Microorganisms. 2021 Aug 10;9(8):1701. doi: 10.3390/microorganisms9081701 (PMC8401523; doi:10.3390/microorganisms9081701)
Supplement: Supplementary file 1 [file microorganisms-09-01701-s001.zip]

Archive with 5 entries (5 files):
- Supplematary Figures.pdf
- Table S1.xlsx
- Table S2.xlsx
- Table S3.xlsx
- Table S4.xlsx
