# Supplementary material for: Differences in Gut Virome Related to Barrett Esophagus and Esophageal Adenocarcinoma
Source: Microorganisms. 2021 Aug 10;9(8):1701. doi: 10.3390/microorganisms9081701 (PMC8401523; doi:10.3390/microorganisms9081701)
Supplement: Supplementary file 1 [file microorganisms-09-01701-s001.zip › Table S1.xlsx]

## Sheet: Table S1
Table S1 Clinical information of individuals from three groups
	Age	Gender	height	weight	Smoke	Alcohol	Region	Medicine	Antacid-Sodbr-medic	Omeprazole-Sodbr-medic	Fever	Surgical interventions	High blood pressure	CholesterolE
CT1	62	male	#	#	yes	yes	#	#	#	#	#	#	no	no
CT2	59	male	#	#	yes	yes	Western and Central Europe (including Germany	#	#	#	no	yes	yes	no
CT3	49	male	#	#	yes	Yes	Western and Central Europe (including Germany	Painkiller	#	#	no	yes	no	yes
CT4	76	male	#	#	no	yes	Western and Central Europe (including Germany	Heart medicince, Sleep aid medicine	#	#	no	yes	#	#
CT5	33	Female	169cm	57kg	no	yes	South america	Heartburn medicine,Other medicine	#	Esomeprazole (NexumMUPS)	no	yes	no	no
CT6	37	Female	#	#	no	yes	Western and Central Europe (including Germany	Other medicine	#	Pantoprazole (Pantozol)	no	yes	no	no
BE1	75	Female	169cm	66kg	no	yes	#	Hormone medicine	#	Esomeprazole (NexumMUPS)	no	yes	no	yes
BE2	#	#	#	#	#	#	#	#	#	#	#	#	#	#
BE3	63	male	#	#	yes	no	Western and Central Europe (including Germany	Painkiller, Heartburn medicine	#	Omeprazole (AntraMUPS)	no	yes	yes	no
BE4	70	Female	#	#	no	yes	Western and Central Europe (including Germany	Heartburn medicine, Other medicine	Talcid	Esomeprazole (NexumMUPS)	no	yes	no	yes
BE5	50	male	#	#	yes	yes	Western and Central Europe (including Germany	Painkiller, Other medicine	#	#	no	yes	no	no
BE6	79	male	#	#	yes	yes	Western and Central Europe (including Germany	Other medicine	#	#	no	yes	no	no
EAC1	47	male	#	#	yes	yes	Western and Central Europe (including Germany	Other medicine	#	Pantoprazole (Pantozol)	no	yes	yes	yes
EAC2	69	Female	#	#	no	yes	Western and Central Europe (including Germany	Other medicine	#	#	no	yes	no	no
EAC3	69	male	#	#	yes	yes	Western and Central Europe (including Germany	#	#	#	no	yes	yes	yes
EAC4	62	male	#	#	no	#	Western and Central Europe (including Germany	#	#	Pantoprazole (Pantozol)	no	yes	no	no
# The information cannot be obtained
