# Supplementary material for: Differences in Gut Virome Related to Barrett Esophagus and Esophageal Adenocarcinoma
Source: Microorganisms. 2021 Aug 10;9(8):1701. doi: 10.3390/microorganisms9081701 (PMC8401523; doi:10.3390/microorganisms9081701)
Supplement: Supplementary file 1 [file microorganisms-09-01701-s001.zip › Table S2.xlsx]

## Sheet: Table S2
Table S2 the relative abundance of bacterial host at genus level for abundant, moderate, and rare bacteriophages
Abundant								Moderate								Rare
Genus	CT		BE		EAC			Genus	CT		BE		EAC			Genus	CT		BE		EAC
	Mean	SE	Mean	SE	Mean	SE			Mean	SE	Mean	SE	Mean	SE			Mean	SE	Mean	SE	Mean	SE
Achromobacter	0.00551306	0.0022507	0	0	0	0		Achromobacter	0.0015548	0.0006041	0.000379895	0.000155091	0	0		Achromobacter	6.74296e-05	2.06368e-05	0.000163788	5.53948e-05	0.00025754	8.03004e-05
Actinomyces	0.000985326	0.000402257	0	0	0	0		Actinomyces	3.63978e-05	1.48593e-05	0.000719779	0.000212503	4.26299e-05	2.1315e-05		Acinetobacter	4.20224e-06	1.70448e-06	5.82534e-07	2.37819e-07	7.0298e-06	2.4952e-06
Afipia	0.000202612	8.2716e-05	0	0	0	0		Afipia	0.000456889	0.000166602	0.00160441	0.00029158	0.00169819	0.000540311		Actinomyces	0.000334703	5.54359e-05	0.000414422	3.11605e-05	1.54684e-05	2.42193e-06
Alistipes	0.000202612	8.2716e-05	0.000166927	6.81477e-05	0	0		Alistipes	0.00136406	0.000556876	0.00210524	0.000332595	0.00130174	0.000620306		Afipia	0.000168376	3.80517e-05	0.000379673	7.64101e-05	0.000244747	6.69197e-05
Anaerobutyricum	0	0	0.000381035	0.000155557	0.00138493	0.000692467		Anaerobutyricum	0	0	0.000343447	6.89123e-05	0	0		Alistipes	0.00123627	0.000337983	0.000702777	6.86569e-05	0.000431774	9.811e-05
Anaerostipes	0.000522154	0.000213168	0	0	0.0020774	0.0010387		Anaerostipes	4.85122e-05	1.9805e-05	5.914e-05	2.41438e-05	4.04705e-05	2.02353e-05		Anaerobutyricum	7.87417e-05	1.45158e-05	4.44255e-05	1.05905e-05	4.33578e-05	1.49446e-05
Anaerotruncus	0.00552259	0.00225459	0	0	0	0		Anaerotruncus	0.00166216	0.000434	0.00149128	0.000179813	0.0032161	0.0008435		Anaerofustis	1.64664e-06	5.51431e-07	5.37238e-07	2.19326e-07	4.07147e-07	1.89091e-07
Bacteroides	0.0962283	0.0229577	0.0151582	0.00363695	0	0		Bacteroides	0.00570645	0.0012534	0.010875	0.00171334	0.0026066	0.000756292		Anaerostipes	1.19865e-06	2.24126e-07	2.83444e-05	4.28497e-06	6.16151e-06	2.60729e-06
Bifidobacterium	0.00919606	0.00292845	0.0103796	0.00243518	0	0		Bifidobacterium	0.00117996	0.000427301	0.00417461	0.00080629	0.00135367	0.000589975		Anaerotruncus	0.000655977	0.000120508	0.000594779	6.03635e-05	0.000873796	0.000206089
Bilophila	0.00430469	0.00129674	0.000500781	0.000204443	0	0		Bilophila	0.000375263	8.8663e-05	0.00100735	0.000207501	0	0		Bacteroides	0.00354056	0.000645409	0.00356725	0.00014446	0.00222521	9.13637e-05
Blautia	0.00261077	0.00106584	0.00748636	0.00193899	0.000692467	0.000346233		Blautia	0.00165919	0.00035602	0.00162479	0.00023279	0.000389458	0.000194729		Bifidobacterium	0.000962177	0.000198238	0.000839174	9.56368e-05	0.000746401	0.000152401
Butyrivibrio	0	0	0	0	0.0161419	0.00673838		Butyricicoccus	0.000234207	5.09271e-05	0.000849838	0.00019342	0.00149476	0.000484112		Bilophila	0.000211927	4.10698e-05	0.000155564	1.89612e-05	0.000130111	3.02671e-05
Chryseobacterium	0	0	0	0	0.000895839	0.000447919		Butyrivibrio	0.000329631	0.000134571	0.000514121	8.35365e-05	9.0093e-05	4.50465e-05		Blautia	0.000278311	4.97896e-05	0.000450803	4.29352e-05	0.000769037	0.000111234
Citrobacter	0.0184878	0.00754763	0	0	0	0		Chryseobacterium	0	0	0.000468805	8.85571e-05	0	0		Butyricicoccus	0.000122932	1.91196e-05	0.000270784	3.05353e-05	0.000240776	5.19035e-05
Clostridioides	0.0525324	0.00937061	0.0128456	0.00267454	0.0972943	0.0483648		Clostridioides	0.00593256	0.000705452	0.00853524	0.00106724	0.00159539	0.000495816		Butyrivibrio	8.76116e-05	1.62933e-05	0.000133521	1.58895e-05	2.46454e-05	7.25337e-06
Clostridium	0.00770759	0.00201241	0.0267374	0.00714083	0.0737073	0.0298316		Clostridium	0.00407616	0.000778944	0.0040088	0.000566042	0.00559402	0.00104974		Chryseobacterium	2.48965e-05	4.10393e-06	5.94139e-05	7.25734e-06	5.98999e-05	2.19644e-05
Coprococcus	0.00104431	0.000426337	0.00135891	0.000430606	0	0		Collinsella	3.63978e-05	1.48593e-05	0.000529701	9.84143e-05	0.000384995	0.000141486		Citrobacter	1.17662e-07	4.80354e-08	0	0	0	0
Delftia	0.00275653	0.00112535	0	0	0	0		Coprococcus	0.000635919	0.000150377	0.000756598	0.00025516	0.000265297	0.000132648		Clostridioides	0.000761278	6.12046e-05	0.00186091	8.9794e-05	0.000836502	0.000110496
Dorea	0	0	0.00164594	0.000470747	0.00138493	0.000692467		Corynebacterium	0	0	8.81259e-05	2.8584e-05	0	0		Clostridium	0.00176529	0.000270118	0.00231314	0.00019882	0.00121717	0.000173876
Dysgonomonas	0.00103975	0.000424475	0	0	0.00134376	0.000671879		Cutibacterium	5.45967e-05	2.2289e-05	0.00010139	4.13924e-05	0.000295746	0.000147873		Collinsella	3.42148e-05	6.80566e-06	0.000113092	2.04115e-05	6.42628e-05	1.06902e-05
Enhydrobacter	0.000246331	0.000100564	0.000539914	0.000220419	0	0		Desulfitobacterium	0.000428576	0.000110757	0.0002801	0.00011435	0	0		Coprococcus	8.9939e-05	1.45999e-05	0.000421174	6.5199e-05	0.00010924	2.03898e-05
Erysipelatoclostridium	0.0158026	0.00546871	0.00231837	0.00074752	0	0		Desulfovibrio	3.61012e-05	1.47383e-05	0	0	0	0		Corynebacterium	1.26462e-05	2.36057e-06	2.62707e-05	5.92843e-06	2.19513e-06	7.91538e-07
Escherichia	0.0020542	0.000838625	0	0	0	0		Dorea	0.000226067	9.22914e-05	0.00266919	0.000235545	0.000187106	9.35529e-05		Cutibacterium	1.44553e-05	5.29762e-06	2.00074e-05	6.3043e-06	1.06303e-05	4.96121e-06
Eubacterium	0	0	0.000225631	9.21136e-05	0.0520503	0.01975		Dysgonomonas	0.000311839	0.000127308	0.0012738	0.000173828	0.000927339	0.000463669		Delftia	1.77053e-07	5.96982e-08	2.54993e-06	7.38369e-07	0	0
Faecalibacterium	0.017932	0.00661234	0.0117792	0.00189468	0	0		Enhydrobacter	0.000186901	6.64518e-05	0.000271263	5.59335e-05	0.000128022	4.22382e-05		Desulfitobacterium	4.75346e-05	9.45587e-06	0.00030599	5.3387e-05	0.000156396	4.49665e-05
Flavonifractor	0.0119241	0.00414663	0.0328126	0.00646852	0.00458099	0.0022905		Enterobacter	0.000101703	4.152e-05	0	0	0	0		Desulfovibrio	1.82716e-05	6.49764e-06	1.31974e-05	3.58541e-06	1.0189e-07	2.33157e-08
Hungatella	0.00162667	0.000458606	0	0	0.0053873	0.00236651		Enterococcus	5.08514e-05	2.076e-05	0	0	0	0		Dialister	9.6183e-06	2.24283e-06	3.52358e-06	6.71525e-07	2.23793e-05	1.09097e-05
Intestinibacter	0.00105747	0.000431711	0.00181975	0.00074291	0	0		Erysipelatoclostridium	0.00212522	0.00037842	0.00320396	0.000381027	5.03605e-05	2.51803e-05		Dorea	0.000322113	7.64668e-05	0.000585895	5.30154e-05	0.00042455	6.68362e-05
Leptotrichia	0	0	0.000496376	0.000202645	0	0		Escherichia	0	0	0.000504617	0.000118144	0.00011078	5.53899e-05		Dysgonomonas	0.000111135	2.79067e-05	0.000236245	2.75063e-05	2.15131e-05	7.47692e-06
Mycobacterium	0.000246331	0.000100564	0	0	0	0		Eubacterium	7.19462e-05	2.00429e-05	0.00136441	0.000199105	0.00147036	0.00054096		Enhydrobacter	9.17753e-05	1.53757e-05	0.000134171	1.14504e-05	2.83252e-05	1.18464e-05
Myroides	0.0432553	0.0136143	0.00297511	0.00084795	0.0472745	0.0128101		Faecalibacterium	0.00277273	0.00054848	0.01378	0.00108329	0.00410083	0.000991461		Enterobacter	1.02622e-05	3.24377e-06	2.95421e-05	7.27822e-06	3.99895e-06	1.16517e-06
Paenibacillus	0.00110452	0.000450918	0	0	0	0		Finegoldia	4.8148e-05	1.96564e-05	0	0	8.18247e-05	4.09123e-05		Enterococcus	4.50329e-06	1.64728e-06	8.82274e-06	2.99275e-06	1.09652e-06	5.48262e-07
Parabacteroides	0	0	0.000802443	0.000327596	0	0		Flavonifractor	0.00346316	0.000631943	0.00607972	0.000702902	0.00211456	0.000766266		Erysipelatoclostridium	0.000562388	0.000130677	0.00057669	5.86759e-05	0.000308661	5.29104e-05
Paraprevotella	0.00214766	0.000876778	0.00042795	0.00017471	0	0		Gordonibacter	5.82784e-05	2.37921e-05	0.000384872	7.63105e-05	0.000205816	6.28178e-05		Escherichia	0.00015166	2.33469e-05	3.21428e-05	4.05792e-06	0.000240595	5.66747e-05
Parvimonas	0	0	0.000496376	0.000202645	0	0		Helcococcus	0	0	0	0	0.000249943	0.000124972		Eubacterium	0.000245173	5.28266e-05	0.00050627	4.68306e-05	4.48447e-05	9.83382e-06
Peptoniphilus	0.000752586	0.000307242	0	0	0	0		Helicobacter	0	0	0.000176664	7.21226e-05	0.000359829	0.000179915		Faecalibacterium	0.00427445	0.00105894	0.00313414	0.000223955	0.00217664	0.000306588
Prevotella	0.013396	0.00546889	0	0	0	0		Holdemania	0	0	0.000365798	5.39526e-05	0	0		Finegoldia	4.28056e-06	8.97674e-07	6.60372e-06	1.18773e-06	8.52358e-06	3.44831e-06
Pseudoflavonifractor	0.00150969	0.000535429	0.00402055	0.000954477	0	0		Hungatella	0.00106989	0.000258656	0.00354512	0.000569903	0.00172365	0.000463064		Flavonifractor	0.00284263	0.000533572	0.00266722	0.000270858	0.00130104	0.000136145
Pyramidobacter	0.000202612	8.2716e-05	0	0	0	0		Intestinibacter	0.000188206	5.66232e-05	1.7001e-05	6.94063e-06	0.000107005	3.85867e-05		Fusobacterium	0	0	0	0	1.14613e-05	5.73065e-06
Roseburia	0.000522154	0.000213168	0.00164367	0.000453404	0	0		Johnsonella	0	0	0.000233361	4.49408e-05	0	0		Gemella	4.5988e-07	1.08706e-07	2.8065e-05	6.08353e-06	3.46705e-06	1.16841e-06
Ruminococcus	0	0	0.00236353	0.000964908	0	0		Klebsiella	0	0	0.000442245	0.000132586	0	0		Gordonibacter	0.000166385	3.65983e-05	0.000175549	2.26661e-05	5.78244e-05	1.25286e-05
Slackia	0	0	0.00121317	0.000495276	0	0		Lactobacillus	0.000372119	9.83896e-05	0.00301226	0.000457749	0	0		Helcococcus	3.3623e-07	8.04855e-08	9.53403e-06	3.73497e-06	1.94957e-08	9.74783e-09
Staphylococcus	0.0541113	0.0137931	0.00635732	0.00131196	0	0		Leuconostoc	0	0	2.78961e-05	1.13886e-05	0	0		Helicobacter	0	0	3.93336e-05	1.18018e-05	2.64158e-06	1.21338e-06
Streptococcus	0.000465497	0.000190038	0	0	0	0		Marvinbryantia	0	0	0	0	0.000254566	9.5157e-05		Holdemanella	6.46993e-09	1.67863e-09	3.21507e-06	1.31255e-06	4.63429e-06	2.31715e-06
Subdoligranulum	0.00652039	0.00220557	0.00707009	0.00194788	0	0		Microbacterium	0	0	3.94415e-05	1.03421e-05	0	0		Holdemania	7.26743e-05	1.76474e-05	5.44207e-06	1.64793e-06	2.75026e-07	1.27139e-07
Tyzzerella	0	0	0.000381035	0.000155557	0	0		Myroides	0.00578279	0.00118146	0.00535653	0.000886007	0.00376847	0.00133724		Hungatella	0.000622008	6.75401e-05	0.00137685	0.000141288	0.0009181	0.000101234
								NAmissing	0	0	7.37075e-05	2.20976e-05	0	0		Intestinibacter	1.22115e-05	2.1348e-06	0.000120856	2.63687e-05	7.90495e-05	2.3418e-05
								Olsenella	1.81989e-05	7.42967e-06	0.000232971	5.42583e-05	0	0		Johnsonella	4.24712e-06	7.36442e-07	1.46624e-05	2.54947e-06	1.12177e-06	2.71116e-07
								Paenibacillus	9.3375e-05	2.84735e-05	0.000176121	3.7368e-05	0	0		Klebsiella	0	0	3.26524e-05	9.8876e-06	0	0
								Parabacteroides	0.00154786	0.000480073	0.00233511	0.000710541	0.00119257	0.000596287		Lactobacillus	0.000280326	8.80267e-05	0.000145878	2.26572e-05	4.63112e-05	7.19048e-06
								Paraprevotella	0.000130186	5.3148e-05	0.00030614	9.71201e-05	2.73361e-05	1.36681e-05		Lautropia	2.30089e-06	7.47385e-07	1.3146e-06	3.49057e-07	0	0
								Prevotella	0.00205264	0.000539164	0.00398834	0.000674556	0.00173563	0.000867816		Leptotrichia	6.11379e-07	1.41397e-07	0	0	0	0
								Pseudoflavonifractor	0.000446734	7.56566e-05	0.000661775	7.60669e-05	0.000195515	9.77577e-05		Leuconostoc	1.05742e-05	2.49851e-06	3.55729e-06	8.97136e-07	1.45851e-06	4.95158e-07
								Pyramidobacter	7.61807e-05	3.11006e-05	0	0	0.000134104	6.70518e-05		Marvinbryantia	0	0	1.45489e-05	5.30255e-06	4.11853e-06	1.93716e-06
								Raoultella	0	0	0.000147415	4.41952e-05	0	0		Microbacterium	6.58194e-06	1.77494e-06	2.94803e-06	1.18022e-06	1.69552e-05	3.97529e-06
								Rhodococcus	8.487e-05	3.4648e-05	0.000465544	8.7612e-05	0.000841147	0.000420573		Mitsuokella	1.82973e-05	5.80018e-06	2.14238e-05	4.37824e-06	1.82832e-06	7.82368e-07
								Roseburia	0.000715425	0.000177551	0.00111231	0.000228342	0.000411932	0.000205966		Mycobacterium	3.07325e-05	5.9159e-06	1.8131e-05	7.32979e-06	3.38262e-08	1.69131e-08
								Ruminococcus	0.00113496	0.0001877	0.000809503	0.000233234	0.00296077	0.00133033		Myroides	0.00115142	0.000140749	0.00255883	0.000128739	0.00182903	0.000236751
								Schaalia	1.81989e-05	7.42967e-06	0.000274198	8.20848e-05	7.39365e-05	3.69682e-05		NAmissing	0	0	5.44207e-06	1.64793e-06	0	0
								Segniliparus	0	0	0	0	8.1593e-05	2.36014e-05		Olsenella	2.4884e-05	4.16002e-06	6.4024e-05	1.86527e-05	2.08642e-05	4.76738e-06
								Selenomonas	8.51761e-05	3.4773e-05	0.00033884	0.000122947	0.000975838	0.000417346		Paenibacillus	2.76121e-05	5.94965e-06	3.89011e-05	6.08434e-06	3.72654e-05	1.55607e-05
								Slackia	0.000118189	4.82506e-05	0.000350444	0.000143068	4.26299e-05	2.1315e-05		Parabacteroides	0.000115641	2.2452e-05	0.00080316	0.000118279	0.000259403	6.11713e-05
								Sphingobacterium	0	0	3.3942e-05	1.38567e-05	0	0		Paraprevotella	0.000305488	0.000103247	0.000179474	3.31839e-05	5.51992e-05	1.89507e-05
								Staphylococcus	0.00160709	0.000256799	0.00238654	0.000317507	0.000122737	6.13685e-05		Parvimonas	6.11379e-07	1.41397e-07	0	0	0	0
								Streptococcus	5.08514e-05	2.076e-05	0.000317936	9.41192e-05	0	0		Peptoniphilus	8.23944e-08	3.36374e-08	0	0	5.68335e-06	2.84167e-06
								Subdoligranulum	0.000365992	7.70299e-05	0.000870053	0.000159815	0.000746214	0.000239469		Prevotella	0.00136849	0.000488821	0.000829342	0.000121871	0.00035142	9.70478e-05
								Sutterella	0.00023197	9.47013e-05	0.000278415	8.37012e-05	0.0011317	0.000565848		Pseudoflavonifractor	0.000295398	6.21985e-05	0.000271292	3.12556e-05	0.000155135	1.99813e-05
								Treponema	6.28182e-05	2.56454e-05	0.000420127	8.62176e-05	0	0		Pyramidobacter	2.01355e-05	6.36454e-06	5.1204e-06	8.61702e-07	1.56354e-06	7.16453e-07
								Tyzzerella	0.000247141	6.38735e-05	0.00148337	0.000189679	0	0		Raoultella	6.27815e-07	1.94351e-07	1.68325e-05	3.53452e-06	9.02952e-07	4.51476e-07
																Rhodococcus	6.66079e-05	1.46444e-05	0.000110413	2.43155e-05	0.000232051	5.31232e-05
																Roseburia	0.000213248	5.07958e-05	0.00025482	3.49443e-05	0.000121284	2.60754e-05
																Ruminococcus	0.000364964	5.27412e-05	0.000525718	7.28993e-05	0.000468461	6.4001e-05
																Schaalia	2.8726e-05	1.02223e-05	5.33703e-05	1.2044e-05	3.79365e-06	1.62259e-06
																Segniliparus	2.52327e-05	6.57956e-06	1.39554e-05	4.52379e-06	1.42425e-07	7.12123e-08
																Selenomonas	0.000113247	1.62272e-05	0.000133549	1.89092e-05	0.000130803	2.10469e-05
																Serratia	1.88345e-06	5.83054e-07	1.7845e-05	6.60575e-06	2.70886e-06	1.35443e-06
																Slackia	1.48531e-05	3.37102e-06	3.6731e-05	6.31399e-06	2.43324e-05	5.43473e-06
																Sphingobacterium	3.36164e-06	1.34509e-06	1.77958e-05	2.8124e-06	2.34853e-05	1.14948e-05
																Staphylococcus	0.00151265	0.000442404	0.00073085	4.69995e-05	0.000216367	4.04091e-05
																Streptococcus	4.33753e-05	4.60461e-06	2.48002e-05	3.67801e-06	7.38795e-06	2.02169e-06
																Subdoligranulum	0.000689213	0.000146232	0.000537326	2.72991e-05	0.000251592	2.05517e-05
																Sutterella	1.1375e-05	9.49349e-07	7.57631e-05	1.1833e-05	3.20752e-05	1.55169e-05
																Treponema	0.000168189	5.01454e-05	0	0	5.90147e-05	1.95718e-05
																Tyzzerella	8.07773e-05	1.20736e-05	0.000217423	3.17199e-05	6.67614e-05	1.70327e-05
