# Supplementary material for: Differences in Gut Virome Related to Barrett Esophagus and Esophageal Adenocarcinoma
Source: Microorganisms. 2021 Aug 10;9(8):1701. doi: 10.3390/microorganisms9081701 (PMC8401523; doi:10.3390/microorganisms9081701)
Supplement: Supplementary file 1 [file microorganisms-09-01701-s001.zip › Table S3.xlsx]

## Sheet: Table S3
Table S3 The percentage of contig relative abudance in different number of predicted bacterial genus types for abundnant, moderate, and rare bacteriophages
Abundant								Abundant								Rare
Number of Genus types	CT		BE		EAC			Number of Genus types	CT		BE		EAC			Number of Genus types	CT		BE		EAC
	Mean	SE	Mean	SE	Mean	SE			Mean	SE	Mean	SE	Mean	SE			Mean	SE	Mean	SE	Mean	SE
1	0.563243	0.0563942	0	0	0.46021	0.117223		1	0.368621	0.0373961	0.463691	0.04072	0.243545	0.0345818		1	0.504299	0.0337639	0.455566	0.0213683	0.441091	0.0552478
2	0.271195	0.0644936	0	0	0.289584	0.100959		2	0.301105	0.0202241	0.259292	0.0339161	0.212674	0.0406697		2	0.271779	0.0244017	0.267355	0.0165912	0.23722	0.0264685
3	0.0278435	0.0113671	1	0	0	0		3	0.1634	0.038109	0.0952597	0.0181302	0.176374	0.0524643		3	0.113266	0.00351405	0.131134	0.0100785	0.174656	0.0161417
4	0.137719	0.0281479	0	0	0.250207	0.124951		4	0.116392	0.0144724	0.107201	0.0169076	0.25085	0.0811534		4	0.0489517	0.00708702	0.0820648	0.00950923	0.0685289	0.010761
								5	0.0504822	0.00700238	0.074556	0.00978524	0.116557	0.0344319		5	0.0316136	0.00511233	0.0451749	0.00354946	0.038503	0.0106878
																6	0.0281216	0.0106987	0.0178041	0.00308385	0.0250819	0.00728402
																7	0.00196839	0.000355418	0.000901734	0.000195021	0.0149203	0.00743054
