# Supplementary material for: Differences in Gut Virome Related to Barrett Esophagus and Esophageal Adenocarcinoma
Source: Microorganisms. 2021 Aug 10;9(8):1701. doi: 10.3390/microorganisms9081701 (PMC8401523; doi:10.3390/microorganisms9081701)
Supplement: Supplementary file 1 [file microorganisms-09-01701-s001.zip › Table S4.xlsx]

## Sheet: Table S4
Table S4 The relative abundance of identified AMGs
	Bacterial toxin				LPS biosynthesis proteins
	tccC	entD	spyA	entB	lpxD	kdsC	gmhB
CT1	0	0	0	0	0	0	0
CT2	0	0	0	5.47512e-06	0	0	0.000634332
CT3	1.43073e-06	0	6.19983e-06	0	0	1.43073e-05	0
CT4	0	0	0	0	0	0	0
CT5	0	0	0.000180197	0	0	0	0.000286196
CT6	0	0	4.54712e-06	0	0	0	5.05236e-07
BE1	0	0	3.66162e-05	0	0	0	0
BE2	0	0	0	0	8.37957e-07	0	0
BE3	0	0.00043681	0.000706605	0	0	0	7.70842e-05
BE4	0	0	1.31939e-05	0	0.00186694	0	0
BE5	0	2.10136e-05	6.30407e-05	0	0	0.000532343	0.00138689
BE6	0	0	0.00156124	2.51813e-05	0	0	0
EAC1	0	0	3.656e-05	0	0	0	0
EAC2	4.59853e-05	0	3.58686e-05	1.83941e-06	0	0	0
EAC3	0	0	0.000873047	0	0	0	0.00237132
EAC4	0	1.7001e-05	0.00972458	0	0	0	0.000204012
